# Supplementary material for: A Novel and Practical Chromatographic “Fingerprint-ROC-SVM” Strategy Applied to Quality Analysis of Traditional Chinese Medicine Injections: Using KuDieZi Injection as a Case Study
Source: Molecules. 2017 Jul 23;22(7):1237. doi: 10.3390/molecules22071237 (PMC6152141; doi:10.3390/molecules22071237)
Supplement: Supplementary file 1 [file molecules-22-01237-s001.zip]

Archive with 2 entries (2 files):
- Supplementary File 2.pdf
- Supplementary File 1.pdf
